# Supplementary material for: A first-generation microsatellite-based genetic linkage map of the Siberian jay (Perisoreus infaustus): insights into avian genome evolution
Source: BMC Genomics. 2009 Jan 3;10:1. doi: 10.1186/1471-2164-10-1 (PMC2671524; doi:10.1186/1471-2164-10-1)
Supplement: Additional file 1 — Summary information on the Siberian jay microsatellites genotyped in this study. Excel worksheet containing locus name, genbank accession number, primer sequences, allele size range, position and interval distance on linkage group, number of alleles, observed and expected heterozygosity, polymorphic information content, and references. [file 1471-2164-10-1-S1.xls]

## Sheet: Sheet1
Additional File 1.		Summary information on the Siberian jay microsatellites genotyped in this study.
LG a	Locus	Acc. No.b	Repeat Motif	Forward Primer	Reverse Primer	Size range (bp)	Pos. (cM) c	Inter. (cM) d	Info.Mei.e	AE f	HO g	HE h	PICi	References k
1	SJ073	EU478946	(ATCT)10	AGTGATTCCCATGCCACTATGT	CAGAACTCAGCCACAGAGAGAA	144 - 152	0	NA j	303	3	0.593272	0.548604	0.488798	Jaari et al. (2008)
1	SJ016	EU478889	(AC)8	CGATACAGTGGTTTATGCCTCA	TGGTAACAGCAGACAGATTTGG	102 - 108	34.1	34.1	241	3	0.473354	0.449654	0.350947	Jaari et al. (2008)
1	SJ051	EU478924	(TAGA)10	GATCTTATCCATCCTCCTGTCG	TGTCAGTTTCTCAGGCAGTGTT	315 - 323	48.7	14.5	154	3	0.44186	0.464726	0.414481	This study
1	SJ113	EU478986	(CAA)8	TGTAGGTGCAAACACCAAGTTC	GCTAAAGCTAATCGTGCATTGA	234 - 237	48.7	0	214	2	0.369906	0.416332	0.329285	Jaari et al. (2008)
1	SJ055	EU478928	(TATC)10	AAATGACTGCCTGATATTCGAC	CAAGGGTGAAAACTCCATAGC	196 - 212	61.7	13	283	4	0.496815	0.488257	0.436383	Jaari et al. (2008)
1	SJ111	EU478984	(TG)13	AGAACTCCCCTCTTTCCTATGG	TGCTGTGTCTCAAACCAATGTA	300 - 308	68.9	7.2	353	5	0.623563	0.609878	0.534715	Jaari et al. (2008)
1	CK.2A5A	AF026334	(AT)4(GT)14	TGCTAAGCACAGTTAGAGAC	GAAGACAGGCAGGAGAGTTA	137 - 191	71.4	2.6	434	13	0.792916	0.755657	0.726356	Tarr and Fleischer (1998)
1	SJ095	EU478968	(GATA)13	CCTGTCTCACATGAAAACTGGA	TTTTGTGTTTGTGTTCTCCCAC	236 - 260	76.2	4.7	310	7	0.57485	0.543137	0.508552	Jaari et al. (2008)
1	SJ050	EU478923	(TAGA)11	CTCATGCCAGTATTTCAACAGC	TACAGGGTGCATTTAACGTCAG	216 - 329	82.9	6.7	266	9	0.525952	0.656936	0.619478	Jaari et al. (2008)
1	SJ062	EU478935	(ATAG)10	TCTTATTCCCTTCCAAGCATGT	AACAGGTGAAGTGCAGGAAAAT	170 - 190	86.6	3.7	331	6	0.622291	0.570744	0.476062	Jaari et al. (2008)
1	SJ025	EU478898	(AC)14	TGGTGGGTTTGGAAGTGTTAAT	GTTTCTTTAAGGACCAATACACCGTCACC	343 - 360	94.8	8.2	166	3	0.418831	0.459365	0.35639	Jaari et al. (2008)
1	SJ010	EU478883	(AC)13	TGGTGGGTTTGGAAGTGTTAAT	TGCCATATCTTAGTCAGGAGGAA	236 - 238	101.2	6.4	192	2	0.403077	0.420647	0.3318	Jaari et al. (2008)
1	SJ057	EU478930	(CTTT)11	TGGACCTCTATTCCAAGCATTT	TCCTCATCCTCCTTGTTTTCTC	296 - 336	112.7	11.5	358	7	0.651877	0.745037	0.714689	Jaari et al. (2008)
1	SJ064	EU478937	(TG)11	ATCCATTTACTCCCACAACACC	CCTCTCTATCCCTGACCATTCA	244 - 248	119.1	6.5	195	4	0.483395	0.491041	0.398309	Jaari et al. (2008)
1	SJ068	EU478941	(AGAT)14	CTGTGTCATGGCTCTTTGTGTT	GAATCACTTTGTGGCATCTGAA	225 - 240	124	4.9	369	5	0.747573	0.683776	0.625122	Jaari et al. (2008)
1	SJ094	EU478967	(TG)9	CCTGTCTCACATGAAAACTGGA	TTTTGTGTTTGTGTTCTCCCAC	288 - 294	130.8	6.8	182	2	0.379939	0.373277	0.303254	Jaari et al. (2008)
1	SJ107	EU478980	(GGAA)13	TTTTCTTCTCCACTTCTTCCAG	GCATCATCCATACAAAACACAG	174 - 218	133.4	2.6	412	8	0.785915	0.731735	0.690672	Jaari et al. (2008)
1	SJ079	EU478952	(TAGA)9	AACATCTTGAGCCCACACAAAT	TGCAAAAGTAGCAGTTCCATGA	317 - 349	136.5	3.1	145	7	0.38403	0.386877	0.371349	Jaari et al. (2008)
1	SJ070	EU478943	(TCTA)10	TGCAAAAGTAGCAGTTCCATGA	AGGAAACCTCACAGTATTAGAAGGC	267 - 299	139.1	2.6	146	7	0.414449	0.408785	0.392029	Jaari et al. (2008)
1	SJ028	EU478901	(TCAA)7	GAAAGTCAATACCCACCCAAAA	GTGCTCTTCTTCCTTTGCTACC	370 - 374	143	3.9	259	2	0.45768	0.491686	0.370416	Jaari et al. (2008)
1	SJ022	EU478895	(TTTC)13	TTAAAGCAAGGTCTCTGCCATC	GTTTCTTATCATCCCAGAATTTGTATCGC	356 - 381	150.9	8	341	7	0.75	0.761598	0.726401	Jaari et al. (2008)
1	SJ031	EU478904	(AC)16	GTATAGGAGGAGGATCAGCCAG	GTTGAAAGGAGGTGGTATGAGC	320 - 351	151.8	0.9	302	4	0.66	0.656105	0.589768	This study
1	SJ110	EU478983	(AC)20	CCTCTTCCAGCAAATGACAC	AAGGAGGCCAAGAAGTAAGAAG	136 - 156	152.7	0.9	345	4	0.691429	0.663899	0.599532	This study
1	LTML7	NA	(TG)9	GCTTTCCAAGTGACTCTGTGC	ACCCTCCACCTTGTTTTTACTG	131 - 132	153.4	0.6	196	2	0.387978	0.371375	0.302096	Lillandt et al. (2002)
1	SJ085	EU478958	(TG)18	GTTGAAAGGAGGTGGTATGAGC	AAGTGCCAGATAGGTCTTCCAG	313 -333	157.5	4.2	302	4	0.664474	0.657781	0.59158	This study
1	SJ052	EU478925	(GATA)13	ATGCAAGAGCAAGGTCTCAAAT	CAGCCCTGCCATCTATCTATCT	251 - 271	160.3	2.8	388	5	0.721519	0.681563	0.616822	Jaari et al. (2008)
1	SJ047	EU478920	(GATA)8	CAAACACAGATACCATTCCACA	ACAAAGATTCCTGAAAGTGGG	292 - 299	160.3	0	33	3	0.0718954	0.0696383	0.0675195	Jaari et al. (2008)
1	SJ039	EU478912	(TC)15	CCCTCCCACCTATTTTCTATCC	ATACCTCTGCCCGAATTAAGGT	149 - 157	175.4	15.1	102	4	0.189873	0.188404	0.176814	Jaari et al. (2008)
1	SJ112	EU478985	(ATG)11	GGTTCCAAGACAAAATCACAG	AAGGTTGCAGGTGTTCATAGTT	386 - 392	185.6	10.2	129	2	0.201201	0.282187	0.242068	Jaari et al. (2008)
2	SJ018	EU478891	(AAAC)7	CGTGATGATGCAGTTGATGATA	CAAGAGTTCAGTGGTGTTTTGC	101 - 109	0	NA	297	3	0.542056	0.455183	0.352607	This study
2	SJ116	EU478989	(AAAC)7	CGTGATGATGCAGTTGATGATA	CAAGAGTTCAGTGGTGTTTTGC	101 - 105	4.1	4.1	251	2	0.545455	0.456371	0.351845	Jaari et al. (2008)
2	SJ027	EU478900	(TTTG)7	CAAGAGTTCAGTGGTGTTTTGC	CGTGATGATGCAGTTGATGATA	105 - 109	8.1	4	303	2	0.552553	0.458263	0.352887	This study
2	SJ006	EU478879	(ACTA)7	GCTGCTTAAACTATCATCTCAACTCC	GACTTCCTTTCCCTTTCCCTTA	157 - 161	20.9	12.8	150	2	0.461538	0.421698	0.332392	Jaari et al. (2008)
2	SJ077	EU478950	(CTAT)15	ATGCTCCAAAAGCACACCTAAT	TCAGATTCACAAAGCCCATCTA	285 - 301	30.2	9.3	362	5	0.716511	0.723728	0.681834	This study
2	SJ011	EU478884	(AAAC)7	TTCTTGTGTTCCTCTTCATCCA	CCTTCAGTGTGTATCTGTTGGC	209 - 213	38	7.7	240	2	0.49	0.437123	0.341174	This study
2	SJ101	EU478974	(GAGT)12	CCCTTCCAATTCTCTTCTCCTT	GAAAGACTGCTTGCTCTGTCCT	222 - 247	42.2	4.2	375	6	0.711111	0.677321	0.625759	Jaari et al. (2008)
2	SJ080	EU478953	(CTAT)14	GTTTCACATAACTCCAGGCCAT	CACTTCTGTCTCCCATCAGTCA	215 - 231	45.3	3.1	377	5	0.783699	0.745894	0.69796	Jaari et al. (2008)
2	CKL5	NA	(AT)11(AAT)5(AT)13(GT)8	ATACCAGAGGTCCTATAAACCA	TTGTTCTCTCAAGACACCTGTT	188 - 214	48.7	3.3	485	11	0.818681	0.817975	0.796666	Lillandt et al. (2002)
2	SJ056	EU478929	(TATC)8	TACTCAGAAAGGGACAAAGGCA	CAGTGAAGGATGAAAATTGGGT	264 - 293	59.2	10.5	142	5	0.307692	0.292404	0.271649	Jaari et al. (2008)
2	SJ089	EU478962	(AGAT)15	TCAGATTCACAAAGCCCATCTA	ATGCTCCAAAAGCACACCTAAT	285 - 301	63	3.8	349	5	0.702194	0.726859	0.685137	Jaari et al. (2008)
2	SJ099	EU478972	(ATAG)15	ATGGCAAACCTAAGAGTGAAGA	CTAGGAAATAAACCAGACAGCTAGA	151 - 207	67.3	4.3	474	12	0.881789	0.83656	0.814902	Jaari et al. (2008)
2	SJ072	EU478945	(TCTA)12	TAGTCAGGGGCTAGGGCAG	GAAAACAGTGCAATCTGCTGAA	158 - 167	70.7	3.4	301	3	0.661392	0.629737	0.550907	Jaari et al. (2008)
2	SJ044	EU478917	(TCTA)9	AGGCATGGACATTACAAACACT	CATGGGAACACCTCTGTTAGAT	148 - 169	79.8	9.1	328	6	0.725275	0.744921	0.700445	Jaari et al. (2008)
2	SJ086	EU478959	(TATC)14	GCAACATCTACTACAACACCATTTC	CTTCTTGCTCCCATTACAAGT	137 - 175	86.6	6.8	387	9	0.701923	0.731279	0.690935	This study
2	SJ109	EU478982	(CA)18	CAACACCTCCCCATCCCC	AATTGCTTTCACAACCTGGCA	194 - 214	92.4	5.8	424	6	0.746398	0.731481	0.681983	Jaari et al. (2008)
2	SJ038	EU478911	(TAGT)7	CACTGATCCCATAATCCAGCTT	GCTGCTTAAACTATCATCTCAACTCC	401 - 405	97.6	5.3	116	2	0.43299	0.408444	0.324615	This study
2	SJ024	EU478897	(GTTA)11	TGGGGAGAAGAAGAATTGTCTG	GTTTCTTTGAGTTCATCACTGGAAACAGC	192 - 209	106.2	8.6	377	4	0.6625	0.678516	0.627982	Jaari et al. (2008)
2	SJ036	EU478909	(AC)10	TCACACAGTCAGTATTCACGAAGT	GCAATCAGGAGCATCACAAA	403 - 405	112.7	6.5	155	2	0.367089	0.39389	0.315937	Jaari et al. (2008)
2	CK.1B5D	AF026332	(GT)15	ACTGCGTGTCCTGAATACGC	ACAAGACCAGAGCTTCAGCT	86 - 88	119.4	6.7	307	2	0.553134	0.483493	0.36627	Tarr and Fleischer (1998)
2	SJ075	EU478948	(TATC)11	AACCCTGCCAATAGTGCTTTTA	AAGCTGGAGAACAGAATCATGG	333 - 357	133.1	13.7	310	7	0.817518	0.7869	0.755939	Jaari et al. (2008)
2	SJ054	EU478927	(TAC)15	TGAAATCATCCTGAGAAGCGTA	CACCTGTAGCCAGATAACACCA	215 - 242	150.3	17.2	330	8	0.684397	0.724273	0.682235	Jaari et al. (2008)
2	SJ026	EU478899	(AC)11	CTGATGCGAGCACTTATATTGG	GTTTCTTCTCAAAACGGGAAGAAAGGAA	308 - 318	154.3	4.1	142	5	0.623188	0.606789	0.538322	Jaari et al. (2008)
2	SJ084	EU478957	(AACT)8	TCAATGGATGAAGTGCTTGG	AATCTGTTCTGCTACCGCTGTT	385 - 389	155.4	1.1	66	2	0.113565	0.118409	0.111234	Jaari et al. (2008)
2	SJ082	EU478955	(GATA)11	AAATATCACATCTTGGCCCG	AGGTTAGAGCATTTGGCCTG	281 - 301	158	2.6	305	6	0.770992	0.764548	0.727543	Jaari et al. (2008)
2	SJ058	EU478931	(GATAG)22	AGGTTTGGCAGAGAGTAAAGCA	TGGGCTTAGTTGCTGGAGATTA	177 - 334	164.3	6.3	245	17	0.673469	0.848437	0.83118	Jaari et al. (2008)
2	SJ074	EU478947	(AGAT)12	TAAATCACGCCACATTACAAGG	AGGCTCTCTATCCTTCTCGCTT	338 - 355	181.5	17.2	366	5	0.743506	0.710273	0.654019	Jaari et al. (2008)
3	SJ015	EU478888	(ATG)9	GGTTTAGTTTTCCAGGCTCTTCT	AACCATCATTAGGGCACAACTC	141 - 161	0	NA	138	4	0.164557	0.153238	0.144922	Jaari et al. (2008)
3	SJ012	EU478975	(TCTA)12	TAAATGTTGAGCCCCTGTTTG	GCCACCACAATTTTCAGGATA	222 - 232	26.2	26.2	239	4	0.461538	0.451734	0.399746	Jaari et al. (2008)
3	SJ043	EU478916	(TG)19	ATATCAAGGATGTGCCTTTTGG	CTCATGTGCAGTCCCTTACAGA	214 - 232	53.3	27.1	267	5	0.51634	0.471861	0.425671	Jaari et al. (2008)
3	SJ021	EU478894	(AC)19	CTCATGTGCAGTCCCTTACAGA	GTTTCTTATATCAAGGATGTGCCTTTTGG	180 - 250	68.4	15.1	298	16	0.593857	0.696339	0.670713	This study
3	SJ001	EU478874	(CA)7	CATGGGAGAGAGAATCAGAAGG	GCTGTGGTCAGCAATAAAACTG	255 - 276	101	32.6	180	3	0.426282	0.485394	0.368733	Jaari et al. (2008)
3	SJ019	EU478892	(TG)8	GAAGGCAAAGTTAGGTCATGCT	AGGCACAGGTTTTAGATGCAGT	178 - 186	110	9.4	93	3	0.202899	0.205785	0.185046	Jaari et al. (2008)
3	SJ088	EU478961	(GATG)15	GGCATGTTTTGCACATAATCAC	ATTTTCCTCAGTTTCTGCTGCT	183 - 208	117	6.6	351	6	0.636656	0.687823	0.628797	Jaari et al. (2008)
3	SJ076	EU478949	(TAGA)11	CAGCAGAGAACAGAGCACAAGT	TGCCAACCTGGAGACTAAGAAC	141 - 157	133	16	420	5	0.750769	0.686306	0.645729	Jaari et al. (2008)
3	SJ104	EU478977	(CA)19	GCATCTTTGGGGAATTAAACTG	CATCCCTCTGAAATCTGACCTT	172 - 184	143	10	153	5	0.282913	0.325606	0.308238	Jaari et al. (2008)
3	SJ071	EU478944	(TAGA)15	TCTGTTGTTCCCCAAAGGATAG	CAACCCTCTATACGCCTCTGTT	320 - 344	143	0	351	7	0.601266	0.584475	0.556988	Jaari et al. (2008)
3	SJ063	EU478936	(ATCT)11	TGGCTTCCTTCTAGCTGTCTTC	CTGTGAGAGGGGCTATTTGTCT	198 - 218	152.8	9.8	359	6	0.751613	0.65377	0.620447	Jaari et al. (2008)
3	SJ092	EU478965	(TAGA)12	AGATGCTACCTGCAACTCTGGT	TGACACTCTGCTCAAATCCAGT	277 - 301	161.9	9.1	322	7	0.60828	0.638507	0.604634	Jaari et al. (2008)
3	SJ093	EU478966	(TAAC)9	CAGCCTTGGGGTAAACTAACAA	CCTGCCACCAAAATACCAAA	162 - 179	182.6	20.7	390	5	0.695783	0.637259	0.588557	Jaari et al. (2008)
4	SJ033	EU478906	(TG)9	GATTATGCAGTCAACTCCTTTGG	AGCTTTGATGAGGGCTCTTTTA	162 - 174	0	NA	55	3	0.0673077	0.0654968	0.0639288	Jaari et al. (2008)
4	SJ105	EU478978	(CA)19	AACTGAGAGGGGTGAGAAATGA	TAGCATTCTTGGAGGTCACAAA	262 - 272	21.4	21.4	287	3	0.498567	0.508364	0.409131	Jaari et al. (2008)
4	SJ049	EU478922	(TATC)11	GTCTCAGGCGAAACTGACATTA	TGCAATCTCTCTCTCTTTCCATC	160 - 192	26.6	5.3	329	8	0.757895	0.775328	0.739448	Jaari et al. (2008)
4	SJ114	EU478987	(AC)18	ACTGTGATCTGTGCTCATCCTG	ACTCTGCCAATAAAGCCGAAT	186 - 196	31	4.4	274	3	0.504399	0.50349	0.405886	Jaari et al. (2008)
4	SJ059	EU478932	(CATC)14	ATCCCTTTCCTCCAGAATGTTT	GTGCCCGAGAAGTAATGATGTT	149 - 177	35.9	4.9	380	7	0.853503	0.798251	0.771478	Jaari et al. (2008)
4	SJ067	EU478940	(GATG)14	AATCATCTGGCCTTGAAAGAAG	TGACGTAAACCATCAAACCAAG	314 - 343	38.5	2.6	339	7	0.835017	0.793341	0.766216	Jaari et al. (2008)
4	SJ106	EU478979	(TG)20	CAACTTCATGCTCTATTTCCCA	AATTGACTTGGTGTGAGCTGTG	143 - 157	45	6.5	451	6	0.764045	0.783562	0.751048	Jaari et al. (2008)
4	SJ029	EU478902	(TG)20	CAACTTCATGCTCTATTTCCCA	AATTGACTTGGTGTGAGCTGTG	142 - 157	50.8	5.8	377	8	0.739274	0.782626	0.750445	This study
4	SJ103	EU478976	(GA)15	AGAAATCAGTGGACTTGGGAGA	TCTCAATATCTAAGTAAGCCCCAGA	273 - 323	55.9	5.1	447	12	0.908824	0.888703	0.877331	This study
4	SJ014	EU478887	(CT)12	TCTCAATATCTAAGTAAGCCCCAGA	AGAAATCAGTGGACTTGGGAGA	272 - 324	57.4	1.5	134	11	0.804688	0.862102	0.845028	Jaari et al. (2008)
4	SJ035	EU478908	(TG)10	CCAGGGCTTCCTTTGTGT	TTTTCCTCTCCCTTCCCC	163 - 167	98.2	40.8	135	3	0.253165	0.240521	0.212057	Jaari et al. (2008)
5	SJ023	EU478896	(GA) 12	GACCTCACCTTGCATGAGATTT	GTTTCTTAGCCCCTTCCAATACTCTCTTC	195 - 227	0	NA	361	4	0.667712	0.601645	0.53115	This study
5	SJ102	EU478975	(TCTA)12	TAAATGTTGAGCCCCTGTTTG	GCCACCACAATTTTCAGGATA	219 - 231	21.6	21.6	317	4	0.680124	0.605295	0.536922	Jaari et al. (2008)
5	SJ096	EU478969	(GGAT)11	TTGCAGTGAAGGTTGGACTAGA	AGGCCACAGAGAAGGACTACAG	116 -161	32	10.4	254	6	0.498382	0.457601	0.424109	Jaari et al. (2008)
5	SJ100	EU478973	(CATC)12	AGGCCACAGAGAAGGACTACAG	TTGCAGTGAAGGTTGGACTAGA	141 - 157	35.7	3.7	266	5	0.516923	0.472879	0.43847	Jaari et al. (2008)
5	SJ098	EU478971	(AGTT)14	CAGCTCCACTTGGTAAAATTCC	CGATTCTTTCTCTTCTTGTGGG	158 - 174	46.5	10.8	339	5	0.68125	0.691442	0.639783	Jaari et al. (2008)
5	SJ097	EU478970	(TAAC)14	CGATTCTTTCTCTTCTTGTGGG	CAGCTCCACTTGGTAAAATTCC	156 - 172	47.4	0.9	241	5	0.623616	0.682193	0.633584	Jaari et al. (2008)
5	PPi1	NA	NA	TTATCCACATCCACGCAGTC	GAAAGGGCTGCAATGATTTC	244 - 250	67.1	19.7	308	4	0.520436	0.500102	0.447745	Martinez et al. (1999)
5	SJ017	EU478890	(TTTG)8	AGTCAAGTGATAAGCGCACCTT	CAACAATCCATTTTACACCGCT	156 - 181	85.2	18.1	100	4	0.175159	0.206514	0.186211	Jaari et al. (2008)
6	SJ045	EU478918	(CATA)12	TGCAGGTTTAGTGTTGCTGAAT	GGCGATCTGAAAGAAGGTTATG	125 - 145	0	NA	235	6	0.408759	0.606934	0.548329	Jaari et al. (2008)
6	SJ065	EU478938	(CATC)17	GGTGACAGATACAAGGCATTCA	TTCCCAAGTAAGGATGGAGAAG	220 - 266	26.8	26.8	254	8	0.495968	0.608227	0.564575	Jaari et al. (2008)
6	SJ091	EU478964	(ACT)22	GCAGTCCTATTTGTTTGGGC	CTTCTCATCGAGTATTGCATGTTC	349 - 376	48.4	21.6	399	7	0.795597	0.709449	0.678405	Jaari et al. (2008)
6	SJ060	EU478933	(ATAG)5	CTTCGCTTACTTGGAGGTGATT	TTCAGGCTTATGGTGCCAA	135 - 159	53.6	5.2	343	7	0.728435	0.754029	0.71669	Jaari et al. (2008)
6	SJ081	EU478954	(TCTA)14	AACTCTGATGGCTCTGTCCTCT	ACAACTTTCTCTGTTGGCTTCC	366 - 378	62.8	9.2	363	4	0.664495	0.608196	0.558773	Jaari et al. (2008)
6	SJ004	EU478877	(CAAA)9	AAGTAAGGCCAGAGATGCTGAC	GGGGCTAAGACAAGTGAGAGTG	156 - 184	78.2	15.4	262	4	0.522436	0.481968	0.37145	Jaari et al. (2008)
7	SJ032	EU478905	(CA)7	TTTTGTCACCCTTTCTCCCTTA	GTTTCCAACAGAGGAATTTTGC	268 - 272	0	NA	456	2	0.174917	0.181354	0.164665	Jaari et al. (2008)
7	SJ087	EU478960	(TCCT)24	AGTTTGGAGATGAGTTTTGGGA	GTGGTGCTTTTATGGAACAGGT	284 - 358	21.3	21.3	110	15	0.909699	0.892982	0.882458	Jaari et al. (2008)
7	SJ117	EU780151	(GAAT)7	GTTTCCAACAGAGGAATTTTGC	TTTTGTCACCCTTTCTCCCTTA	264 - 268	26.4	5.1	114	2	0.190184	0.196771	0.177169	This study
8	SJ066	EU478939	(ATAC)9	TTATAGCAGGGCATCAACAAGA	GTATTTCTCCCATTCCTTTCCC	305 - 332	0	NA	239	8	0.723502	0.759656	0.725204	Jaari et al. (2008)
8	PPi2	NA	NA	CACAGACCATTCGAAGCAGA	GCTCCGATGGTGAATGAAGT	269 - 277	14.5	14.5	474	5	0.80109	0.741624	0.692721	Martinez et al. (1999)
9	SJ041	EU478914	(AC)11	TTCAGTGTGCAGGTTACAACAA	ACCAAAGGATGCTAAAGGACTG	278 - 286	0	NA	208	3	0.489726	0.455579	0.411041	Jaari et al. (2008)
9	SJ007	EU478880	(TG)19	TGCTGGTTATGCTACAAACTGG	CTTGGGTTTTAACTTTCTTGCC	204 - 216	10.6	10.6	226	4	0.484642	0.477536	0.412031	Jaari et al. (2008)
Z	SJ083	EU478956	(ATCT)11	TCAAAACTGCTACTGCTTGCAT	TAGAATGGGTGGGAAGAAGAAC	252 - 302	0	NA	379	7	0.249158	0.590611	0.54497	Jaari et al. (2008)
Z	SJ108	EU478981	(AAAC)13	ATGCAAAGAGTGGGGATTTT	CAAACTACAGCCTTGAAAGAACAC	126 - 136	1.4	1.4	456	4	0.362069	0.651608	0.589298	Jaari et al. (2008)
Z	SJ046	EU478919	(TAGA)9	CATCTCTGCCATTTTCTCTCCT	ACCAGGGTCTGTCTGTCTGTCT	334 - 354	3.1	1.6	396	6	0.29085	0.54366	0.505077	Jaari et al. (2008)
Z	SJ048	EU478921	(AGAT)8	AGACCACGTTTTGTGTTTGGA	ATATAGATTGTGGGGCTGCATT	170 - 225	8	5	408	8	0.334459	0.677128	0.639675	Jaari et al. (2008)
Z	SJ009	EU478882	(TC)22	TATGGATTTGATTGCTTCCTCC	AATGGAAATGCTGATACAACCC	133 - 143	13.9	5.8	357	5	0.146965	0.24205	0.228587	Jaari et al. (2008)
Z	SJ069	EU478942	(TCTA)8	CTGTGTCATGGCTCTTTGTGTT	AGGAGTGATGGCTTATTTGCAT	125 - 141	23.8	10	406	4	0.261682	0.487648	0.372836	Jaari et al. (2008)
Unlinked	SJ002	EU478875	(AAAC)6	CTGATGAATCTGAGCTAAACATGG	TATGGAAATGCACTCTGCTGAC	196 - 200	NA	NA	NA	2	0.82284	0.500654	0.37494	Jaari et al. (2008)
Unlinked	SJ003	EU478876	(AAAC)5	ATTTAGGAGGTTGGAAGAGCTG	GTGTACCCTGAGAAAATGGAGG	198 - 203	NA	NA	NA	2	0.00657895	0.00656811	0.00653581	Jaari et al. (2008)
Unlinked	SJ005	EU478878	(ATG)8	GGGAGGTAAGGTTTAGTTTTCCA	ATTGTTTGCACGACAGATGAAC	100 - 106	NA	NA	NA	2	0.00302115	0.00302115	0.00301203	Jaari et al. (2008)
Unlinked	SJ020	EU478893	(TG)10	AGATATGTTCGCCACACCTTTT	GTTTCTTGGGCAGTACGTTCATTCATCTT	260-260	NA	NA	NA	1	0	0	0	Jaari et al. (2008)
Unlinked	SJ030	EU478903	(AGAT)13	TCACTCATCAGCCTTTTCTTGA	TCGATTCCAAACCCAAATGT	146 - 166	NA	NA	NA	5	0.622951	0.636319	0.569844	Jaari et al. (2008)
Unlinked	SJ034	EU478907	(CA)15	GCTGGATTTGCTGGAATAAAGA	AAAGCACTAGCATTTAGAGGCG	262 - 264	NA	NA	NA	2	0.149635	0.151023	0.139385	Jaari et al. (2008)
Unlinked	MJG1	U82673	(AAAG)n (n > 20)	CCCGGGAAAGGCTTCGTCTTC	GGAGATTTTATATCGGTGGC	157 - 163	NA	NA	NA	2	0.40327	0.365071	0.298116	Li et al (1997)
Unlinked	PER1	NA	(GGCCCT)9(GGTCCT)4	CTGGGAACAGCCATGGTC	TGCAGTGGTTTGTCTGCAG	150 - 185	NA	NA	NA	4	0.457766	0.445673	0.398607	Lillandt et al. (2002)
Unlinked	LTML8	NA	(AC)17	TGTTAACCATTTTCCAATGTGC	AGCATTTCTGATAATGCTTCCA	107 - 137	NA	NA	NA	10	0.882834	0.838754	0.817648	Lillandt et al. (2002)
Unlinked	SJ118	EU780152	(TTTG)7	TCAACCCCAGGAAAAGAAGATA	GTAGAGTGCAAAGACGGATGTG	136-136	NA	NA	NA	1	0	0	0	This study
Average									284.63	5.17094	0.531599	0.538044	0.488772
a Linkage group
b Genbank accession number
c marker position in the linkage group
d Intermaker distance
e Informative meiosis
f Number of oobserved alleles
g Observed heterozygosity
h Nei's (1987) unbiased gene diversity . Nei M (1987) Molecular evolutionary genetics. Columbia University Press, New Yoor, NY, USA.
i Polymorphic Information Content (Botstein et al. 1980). Botstein D., White R. L., Skalnick M. H. and R. W. Davies. (1980) Construction of a genetic linkage map in man using restriction fragment length polymorphism. American Journal Human Genetics 32 :314–331.
j Not available
k References:
Jaari et al. (2008) Isolation and characterization of 100 polymorphic microsatellite loci for the Siberian jay (Perisoreus infaustus). Molecular Ecology Resources. In press.
Li et al. (1997) Isolation and tetranucleotide microsatellite from teh Mexican jay Aphelocoma ultramarina. Molecular Ecology 6: 499-501.
Lillandt et al. (2002) Isolation and cross-species amplification of microsatellite loci in the Siberian jay (Perisoreus infaustus). Hereditas 137, 157-160.
Martinez et al. (1999) Comparative population structure and gene flow of a brood parasite, the great spotted cuckoo (Clamator glandarius), and its primary host, teh magpie (Pica pica). Evolution 53: 269-278.
Tarr and Fleischer. (1998) Primers for polymorphic GT microsatellites isolated from teh Mariana crow, Corvus kubaryi. Molecular Ecology 7: 253-255.
